# Supplementary material for: Core-Shell Carbon Nanofibers@Ni(OH)2/NiO Composites for High-Performance Asymmetric Supercapacitors
Source: Materials (Basel). 2022 Nov 24;15(23):8377. doi: 10.3390/ma15238377 (PMC9738488; doi:10.3390/ma15238377)
Supplement: Supplementary file 1 [file materials-15-08377-s001.zip]

Archive with 1 entries (1 files):
- materials-2027876-supplementary.pdf
